# Supplementary material for: ﻿Mitreolaquanruii (Loganiaceae), a new species from a karst region in Guangxi, China
Source: PhytoKeys. 2023 Sep 8;232:67–75. doi: 10.3897/phytokeys.232.108986 (PMC10504638; doi:10.3897/phytokeys.232.108986)
Supplement: XML Treatment for Mitreola quanruii [file phytokeys.232.108986-treatment1.xml]

<!DOCTYPE tp:taxon-treatment
  PUBLIC "-//TaxonX//DTD Taxonomic Treatment Publishing DTD v0 20100105//EN" "tax-treatment-NSO.dtd">
<tp:taxon-treatment xmlns:tp="http://www.plazi.org/taxpub"><tp:treatment-meta><kwd-group><label>Taxon classification</label><kwd>
              <named-content content-type="kingdom">Plantae</named-content>
            </kwd><kwd>
              <named-content content-type="order">Gentianales</named-content>
            </kwd><kwd>
              <named-content content-type="family">Loganiaceae</named-content>
            </kwd></kwd-group><mixed-citation publication-type="journal"><person-group><name><surname>Hu</surname><given-names>Renchuan</given-names></name><name><surname>Liao</surname><given-names>Xiaowen</given-names></name><name><surname>Luo</surname><given-names>Binsheng</given-names></name><name><surname>Liu</surname><given-names>Cheng</given-names></name><name><surname>Nong</surname><given-names>You</given-names></name><name><surname>Wu</surname><given-names>Lei</given-names></name></person-group><article-title>﻿<italic><tp:taxon-name><tp:taxon-name-part taxon-name-part-type="genus" reg="Mitreola">Mitreola</tp:taxon-name-part><tp:taxon-name-part taxon-name-part-type="species" reg="quanruii">quanruii</tp:taxon-name-part></tp:taxon-name></italic> (<tp:taxon-name><tp:taxon-name-part taxon-name-part-type="family">Loganiaceae</tp:taxon-name-part></tp:taxon-name>), a new species from a karst region in Guangxi, China</article-title><source>PhytoKeys</source><day>08</day><month>09</month><year>2023</year><volume>232</volume><fpage>67</fpage><lpage>75</lpage><pub-id pub-id-type="doi">10.3897/phytokeys.232.108986</pub-id></mixed-citation></tp:treatment-meta><tp:nomenclature><label>﻿</label><tp:taxon-name>
            <object-id xmlns:xlink="http://www.w3.org/1999/xlink" content-type="arpha" xlink:type="simple">F3B643D1-83B2-5E1A-9577-15C53963B9E4</object-id>
            <tp:taxon-name-part taxon-name-part-type="genus" reg="Mitreola">Mitreola</tp:taxon-name-part>
            <tp:taxon-name-part taxon-name-part-type="species" reg="quanruii">quanruii</tp:taxon-name-part>
            <object-id xmlns:xlink="http://www.w3.org/1999/xlink" content-type="ipni" xlink:type="simple">urn:lsid:ipni.org:names:77326465-1</object-id>
          </tp:taxon-name><tp:taxon-authority>L.Wu &amp; R.C.Hu</tp:taxon-authority><tp:taxon-status xmlns:xlink="http://www.w3.org/1999/xlink" xlink:type="simple">sp. nov.</tp:taxon-status><xref ref-type="fig" rid="F1">Figs 1</xref><xref ref-type="fig" rid="F2">, 2</xref></tp:nomenclature><tp:treatment-sec sec-type="diagnosis" id="SECID0EGJAC"><title>Diagnosis.</title><p><italic><tp:taxon-name><tp:taxon-name-part taxon-name-part-type="genus" reg="Mitreola">Mitreola</tp:taxon-name-part><tp:taxon-name-part taxon-name-part-type="species" reg="quanruii">quanruii</tp:taxon-name-part></tp:taxon-name></italic> is most similar to <italic><tp:taxon-name><tp:taxon-name-part taxon-name-part-type="genus" reg="Mitreola">M.</tp:taxon-name-part><tp:taxon-name-part taxon-name-part-type="species" reg="liuyanii">liuyanii</tp:taxon-name-part></tp:taxon-name></italic>, but can be distinguished from the latter by its larger plant height up to 20–50 cm tall (vs. up to 9 cm), its linear leaves, 4–18 × 0.3–1 cm (vs. leaves oblanceolate, 0.4–5.6 × 0.2–1 cm) with acuminate apex (vs. apex acute to rounded) and 8–10 lateral veins on each side of the mid-rib (vs. 4–6 pairs), its narrowly triangular stipules (vs. stipules linear), its linear bracts, ca. 1.0 cm long and glabrous (vs. bracts narrowly lanceolate, 2–3 mm long, sparsely pilose on abaxial surface) and its glabrous calyx (vs. abaxial surface of calyx sparsely pilose).</p></tp:treatment-sec><tp:treatment-sec sec-type="material" id="SECID0EFKAC"><title>Type.</title><p>China. Guangxi Zhuang Autonomous Region: Nandan County, Wuai Town, Tonggong Village, growing in limestone areas, under evergreen broad-leaved forests, rare, <named-content xmlns:xlink="http://www.w3.org/1999/xlink" content-type="dwc:verbatimCoordinates" xlink:type="simple"><named-content content-type="geo-json" specific-use="{&#34;type&#34;:&#34;Point&#34;,&#34;coordinates&#34;:[107.362175,24.908236]}" id="NCID0EOKAC" xlink:type="simple">24°54'29.65"N, 107°21'43.83"E</named-content></named-content>, 235 m a.s.l., 31 Mar 2021 (fl.), <italic>R.C. Hu HRC210331003</italic> (holotype: GXMI051178!, isotypes: CSFI!, IBK!, GXMI051179!).</p></tp:treatment-sec><tp:treatment-sec sec-type="description" id="SECID0EVKAC"><title>Description.</title><p>Perennial herb, up to 20–50 cm tall. Stems terete, creeping, branched at the base, bearing adventitious roots; internodes 1–5 cm long, shoots sparsely pilose. Leaves opposite, papery, linear, 4–18 × 0.3–1 cm, pilose on both surfaces, base decurrent and narrowly cuneate, apex acuminate, margin ciliate, lateral veins 8–10 on each side of the mid-rib. Petioles 3–8 mm long, sparsely pilose. Stipules narrowly triangular, ca. 1 mm long, interpetiolar. Cymes terminal, 2–3-branched, many-flowered; peduncles slender, 3–8 cm long, glabrous; bracts linear, ca. 1.0 cm long, glabrous; bracteoles narrowly triangular, 1–2 mm long, glabrous; pedicels ca. 1 mm long, glabrous. Calyx lobes 5, ovate, ca. 1.3 × 1 mm, glabrous, margin membranous. Corolla urceolate, white, ca. 2 mm in diam. tube 1.3–1.7 mm long; lobes 5, ovate, 1.0–1.3 × 1.3–1.8 mm, glabrous, except for a ring of long hairs at the throat. Stamens 5, inserted near the middle of the corolla tube, glabrous, filaments ca. 0.8 mm long, anthers broadly ovate, ca. 0.3 mm long. Ovary semi-inferior, bilocular, ca. 0.5 × 1.3 mm, ovules numerous per locule; style ca. 1.2 mm long, free at base, stigma capitate. Capsules glabrous, bilobed, connate for 2/3rds of their length, with two erect horns, 1.2–3 mm long, sepals persistent at the base.</p></tp:treatment-sec><tp:treatment-sec sec-type="phenology" id="SECID0E1KAC"><title>Phenology.</title><p>Flowering from March to April; Fruiting from May to June.</p></tp:treatment-sec><tp:treatment-sec sec-type="distribution" id="SECID0E6KAC"><title>Distribution and habitat.</title><p><italic><tp:taxon-name><tp:taxon-name-part taxon-name-part-type="genus" reg="Mitreola">Mitreola</tp:taxon-name-part><tp:taxon-name-part taxon-name-part-type="species" reg="quanruii">quanruii</tp:taxon-name-part></tp:taxon-name></italic> is found growing on a watery stone wall near a rivulet, under evergreen broad-leaved forests in the hill region of Nandan County, Guangxi, China.</p></tp:treatment-sec><tp:treatment-sec sec-type="Preliminary conservation status" id="SECID0ETLAC"><title>Preliminary conservation status.</title><p>According to currently available data, <italic><tp:taxon-name><tp:taxon-name-part taxon-name-part-type="genus" reg="Mitreola">Mitreola</tp:taxon-name-part><tp:taxon-name-part taxon-name-part-type="species" reg="quanruii">quanruii</tp:taxon-name-part></tp:taxon-name></italic> is only found in its type locality and there are only 63 adult plants and 21 seedlings in an area of ca. 450 m<sup>2</sup> (30 × 15 m). Further detailed investigation of similar habitats is needed to give a better understanding of the species’ natural distribution and abundance. <italic><tp:taxon-name><tp:taxon-name-part taxon-name-part-type="genus" reg="Mitreola">Mitreola</tp:taxon-name-part><tp:taxon-name-part taxon-name-part-type="species" reg="quanruii">quanruii</tp:taxon-name-part></tp:taxon-name></italic> is temporarily assessed as data deficient (<abbrev xmlns:xlink="http://www.w3.org/1999/xlink" xlink:title="data deficient" id="ABBRID0ERMAC" xlink:type="simple">DD</abbrev>) according to IUCN (<xref ref-type="bibr" rid="B6">IUCN 2022</xref>). At the type locality of <italic><tp:taxon-name><tp:taxon-name-part taxon-name-part-type="genus" reg="Mitreola">Mitreola</tp:taxon-name-part><tp:taxon-name-part taxon-name-part-type="species" reg="quanruii">quanruii</tp:taxon-name-part></tp:taxon-name></italic>, only a small area of native vegetation remains along the creek, surrounded mostly by plantation forests. The habitat of the <italic><tp:taxon-name><tp:taxon-name-part taxon-name-part-type="genus" reg="Mitreola">Mitreola</tp:taxon-name-part><tp:taxon-name-part taxon-name-part-type="species" reg="quanruii">quanruii</tp:taxon-name-part></tp:taxon-name></italic> is extremely fragile. Therefore, this species deserves close attention and protection.</p></tp:treatment-sec><tp:treatment-sec sec-type="material" id="SECID0EPNAC"><title>Additional specimens examined.</title><p>China. Guangxi Zhuang Autonomous Region: Nandan County, Wuai Town, Tonggong Village, under evergreen broad-leaved forests, rare, <named-content xmlns:xlink="http://www.w3.org/1999/xlink" content-type="dwc:verbatimCoordinates" xlink:type="simple"><named-content content-type="geo-json" specific-use="{&#34;type&#34;:&#34;Point&#34;,&#34;coordinates&#34;:[107.362175,24.908236]}" id="NCID0EYNAC" xlink:type="simple">24°54'29.65"N, 107°21'43.83"E</named-content></named-content>, 235 m a.s.l., 27 May 2021 (fr.), <italic>R.C. Hu HRC210527003</italic> (GXMI!); ibid., 28 March 2023 (fl.), <italic>Y. Nong NY230328</italic> (GXMI!), ibid., 23 April 2021 (fl.), <italic>C. Liu 21CS20379</italic> (KUN!).</p></tp:treatment-sec><tp:treatment-sec sec-type="etymology" id="SECID0EDOAC"><title>Etymology.</title><p>We dedicate this new species of <italic><tp:taxon-name><tp:taxon-name-part taxon-name-part-type="genus" reg="Mitreola">Mitreola</tp:taxon-name-part></tp:taxon-name></italic> to Prof. Quanru Liu for his substantial contributions to botanical research and education in China.</p></tp:treatment-sec><tp:treatment-sec sec-type="Vernacular name" id="SECID0EQOAC"><title>Vernacular name.</title><p>The Chinese name is proposed as xiàn yè Dù Liáng Cǎo (线叶度量草), which means that the leaves are linear.</p></tp:treatment-sec><tp:treatment-sec sec-type="Taxonomic notes" id="SECID0EVOAC"><title>Taxonomic notes.</title><p><italic><tp:taxon-name><tp:taxon-name-part taxon-name-part-type="genus" reg="Mitreola">Mitreola</tp:taxon-name-part><tp:taxon-name-part taxon-name-part-type="species" reg="quanruii">quanruii</tp:taxon-name-part></tp:taxon-name></italic> is most similar to <italic><tp:taxon-name><tp:taxon-name-part taxon-name-part-type="genus" reg="Mitreola">M.</tp:taxon-name-part><tp:taxon-name-part taxon-name-part-type="species" reg="liuyanii">liuyanii</tp:taxon-name-part></tp:taxon-name></italic> because they share terete stems, creeping and branched at the base, leaves pilose on both surfaces and bilobed capsules with two erect horns. However, <italic><tp:taxon-name><tp:taxon-name-part taxon-name-part-type="genus" reg="Mitreola">M.</tp:taxon-name-part><tp:taxon-name-part taxon-name-part-type="species" reg="quanruii">quanruii</tp:taxon-name-part></tp:taxon-name></italic> is well distinguished from <italic><tp:taxon-name><tp:taxon-name-part taxon-name-part-type="genus" reg="Mitreola">M.</tp:taxon-name-part><tp:taxon-name-part taxon-name-part-type="species" reg="liuyanii">liuyanii</tp:taxon-name-part></tp:taxon-name></italic> by its linear leaves, 4–18 × 0.3–1 cm (vs. leaves narrowly oblanceolate, 0.4–5.6 × 0.2–1 cm), with acuminate apex (vs. apex acute to rounded) and 8–10 lateral veins on each side of the mid-rib (vs. 4–6 pairs); its linear bracts (vs. bracts narrowly lanceolate). Additionally, it is morphologically similar to <italic><tp:taxon-name><tp:taxon-name-part taxon-name-part-type="genus" reg="Mitreola">M.</tp:taxon-name-part><tp:taxon-name-part taxon-name-part-type="species" reg="pingtaoi">pingtaoi</tp:taxon-name-part></tp:taxon-name></italic> in the conspicuous, terete stems, the white corollas, the linear bracts and the capsules with two erect horns, but it differs from <italic><tp:taxon-name><tp:taxon-name-part taxon-name-part-type="genus" reg="Mitreola">M.</tp:taxon-name-part><tp:taxon-name-part taxon-name-part-type="species" reg="pingtaoi">pingtaoi</tp:taxon-name-part></tp:taxon-name></italic> in having linear leaves, 4–18 × 0.3–1 cm (vs. leaves obovate, 2–8 × 1.2–3 cm), glabrous bracts and calices (vs. bracts and calices tomentose). Morphologically, <italic><tp:taxon-name><tp:taxon-name-part taxon-name-part-type="genus" reg="Mitreola">M.</tp:taxon-name-part><tp:taxon-name-part taxon-name-part-type="species" reg="quanruii">quanruii</tp:taxon-name-part></tp:taxon-name></italic> is easily distinguishable from other species of <italic><tp:taxon-name><tp:taxon-name-part taxon-name-part-type="genus" reg="Mitreola">Mitreola</tp:taxon-name-part></tp:taxon-name></italic> by its linear leaves. A key to the species of <italic><tp:taxon-name><tp:taxon-name-part taxon-name-part-type="genus" reg="Mitreola">Mitreola</tp:taxon-name-part></tp:taxon-name></italic> in China is provided below.</p></tp:treatment-sec><tp:treatment-sec><!--Section generated to contain objects referenced in tp:taxon-treatment.--><fig id="F1" position="float" orientation="portrait"><object-id xmlns:xlink="http://www.w3.org/1999/xlink" content-type="doi" xlink:type="simple">10.3897/phytokeys.232.108986.figure1</object-id><object-id xmlns:xlink="http://www.w3.org/1999/xlink" content-type="arpha" xlink:type="simple">EF87E6A5-A4CF-5A72-B5BA-0DCD46CF6D08</object-id><label>Figure 1.</label><caption><p><italic><tp:taxon-name><tp:taxon-name-part taxon-name-part-type="genus" reg="Mitreola">Mitreola</tp:taxon-name-part><tp:taxon-name-part taxon-name-part-type="species" reg="quanruii">quanruii</tp:taxon-name-part></tp:taxon-name></italic> L.Wu &amp; R.C.Hu. <bold>A</bold> flowering branch <bold>B</bold> stipule <bold>C</bold> top view of flower <bold>D</bold> longitudinally opened corolla showing the position of the stamens and the hair ring in the throat <bold>E</bold> ovary, calyx, style and stigma <bold>F</bold> lateral view of fruit.</p></caption><graphic xmlns:xlink="http://www.w3.org/1999/xlink" xlink:href="phytokeys-232-067_article-108986__-g001.jpg" position="float" orientation="portrait" xlink:type="simple" id="oo_903120.jpg"><uri content-type="original_file" xlink:type="simple">https://binary.pensoft.net/fig/903120</uri></graphic></fig><fig id="F2" position="float" orientation="portrait"><object-id xmlns:xlink="http://www.w3.org/1999/xlink" content-type="doi" xlink:type="simple">10.3897/phytokeys.232.108986.figure2</object-id><object-id xmlns:xlink="http://www.w3.org/1999/xlink" content-type="arpha" xlink:type="simple">5D8F793F-E626-55C8-B493-580D3820A22A</object-id><label>Figure 2.</label><caption><p><italic><tp:taxon-name><tp:taxon-name-part taxon-name-part-type="genus" reg="Mitreola">Mitreola</tp:taxon-name-part><tp:taxon-name-part taxon-name-part-type="species" reg="quanruii">quanruii</tp:taxon-name-part></tp:taxon-name></italic> L.Wu &amp; R.C.Hu. <bold>A</bold> habitat <bold>B</bold> habit <bold>C</bold> inflorescence <bold>D</bold> fruiting branch <bold>E</bold> leaves <bold>F</bold> lateral view of flower <bold>G</bold> lateral view of fruit.</p></caption><graphic xmlns:xlink="http://www.w3.org/1999/xlink" xlink:href="phytokeys-232-067_article-108986__-g002.jpg" position="float" orientation="portrait" xlink:type="simple" id="oo_903121.jpg"><uri content-type="original_file" xlink:type="simple">https://binary.pensoft.net/fig/903121</uri></graphic></fig></tp:treatment-sec><ref-list><ref id="B6"><mixed-citation xmlns:xlink="http://www.w3.org/1999/xlink" xlink:type="simple">IUCN (<year>2022</year>) Guidelines for using the IUCN Red List categories and criteria, version 14. Prepared by the Standards and Petitions Committee. <ext-link xlink:href="https://www.iucnredlist.org/resources/redlistguidelines" ext-link-type="uri" xlink:type="simple">https://www.iucnredlist.org/resources/redlistguidelines</ext-link> [Accessed 28 December 2022]</mixed-citation></ref></ref-list></tp:taxon-treatment>
